# Supplementary material for: Examining Twitter Discourse on Electronic Cigarette and Tobacco Consumption During National Cancer Prevention Month in 2018: Topic Modeling and Geospatial Analysis
Source: J Med Internet Res. 2021 Dec 29;23(12):e28042. doi: 10.2196/28042 (PMC8756341; doi:10.2196/28042)
Supplement: Multimedia Appendix 2 [file jmir_v23i12e28042_app2.xlsx]

## Sheet: Table S1
Correlation between the tweet number of themes and the number of state-level e-cigarette policies.
		ecig_T1: E-cigarette debates	ecig_T2: Personal experiences	ecig_T3: E-cigarette risks	E-Cigarette Legislation- Youth Access	E-Cigarette Legislation- Preemption	E-Cigarette Legislation- Smokefree Indoor Air	E-Cigarette Legislation- Tax	E-Cigarette Legislation- Smokefree Campus	E-Cigarette Legislation- Licensure
ecig_T1: E-cigarette debates	Pearson Correlation	1	.832**	.451**	-0.134	-0.077	0.158	0.129	0.102	-0.076
	Sig. (2-tailed)		0	0.001	0.349	0.591	0.267	0.366	0.476	0.597
	N	51	51	51	51	51	51	51	51	51
ecig_T2: Personal experiences	Pearson Correlation	.832**	1	.317*	-0.052	-0.093	0.07	0.069	-0.025	-0.215
	Sig. (2-tailed)	0		0.023	0.717	0.514	0.626	0.63	0.86	0.129
	N	51	51	51	51	51	51	51	51	51
ecig_T3: E-cigarette risks	Pearson Correlation	.451**	.317*	1	0.107	-0.072	.329*	-0.033	.319*	-0.059
	Sig. (2-tailed)	0.001	0.023		0.454	0.615	0.018	0.817	0.022	0.68
	N	51	51	51	51	51	51	51	51	51
E-Cigarette Legislation- Youth Access	Pearson Correlation	-0.134	-0.052	0.107	1	-0.131	0.152	0.035	0.215	0.261
	Sig. (2-tailed)	0.349	0.717	0.454		0.361	0.288	0.805	0.13	0.064
	N	51	51	51	51	51	51	51	51	51
E-Cigarette Legislation- Preemption	Pearson Correlation	-0.077	-0.093	-0.072	-0.131	1	-0.062	-0.049	0.039	0.189
	Sig. (2-tailed)	0.591	0.514	0.615	0.361		0.666	0.733	0.787	0.183
	N	51	51	51	51	51	51	51	51	51
E-Cigarette Legislation- Smokefree Indoor Air	Pearson Correlation	0.158	0.07	.329*	0.152	-0.062	1	0.184	.722**	0.169
	Sig. (2-tailed)	0.267	0.626	0.018	0.288	0.666		0.197	0	0.237
	N	51	51	51	51	51	51	51	51	51
E-Cigarette Legislation- Tax	Pearson Correlation	0.129	0.069	-0.033	0.035	-0.049	0.184	1	0.238	.360**
	Sig. (2-tailed)	0.366	0.63	0.817	0.805	0.733	0.197		0.092	0.009
	N	51	51	51	51	51	51	51	51	51
E-Cigarette Legislation- Smokefree Campus	Pearson Correlation	0.102	-0.025	.319*	0.215	0.039	.722**	0.238	1	0.217
	Sig. (2-tailed)	0.476	0.86	0.022	0.13	0.787	0	0.092		0.127
	N	51	51	51	51	51	51	51	51	51
E-Cigarette Legislation- Licensure	Pearson Correlation	-0.076	-0.215	-0.059	0.261	0.189	0.169	.360**	0.217	1
	Sig. (2-tailed)	0.597	0.129	0.68	0.064	0.183	0.237	0.009	0.127
	N	51	51	51	51	51	51	51	51	51
** Correlation is significant at the 0.01 level (2-tailed).
* Correlation is significant at the 0.05 level (2-tailed).
E-Cigarette Legislation - Youth Access includes information related to restrictions, enforcement and penalties associated with the sale of e-cigarettes to youth through retail sales and vending machines.
E-Cigarette Legislation - Preemption includes information related to statutory state preemption of more stringent local laws on advertising, smokefree indoor air, youth access and licensure.
E-Cigarette Legislation - Smokefree Indoor Air includes information related to state legislation on smokefree indoor air in various areas
E-Cigarette Legislation - Tax includes state excise taxes on e-cigarettes and tax stamps.
E-Cigarette Legislation - Smokefree Campus includes state smokefree indoor air laws for smokefree campuses in private and public colleges and schools (K-12).
E-Cigarette Legislation - Licensure includes information related to requirements, restrictions and penalties associated with holding a retail license to sell e-cigarettes over-the-counter and through vending machines.

## Sheet: Table S2
Correlation between the tweet number of themes and the number of state-level smoking policies.
		smoking_T1: Policy discussion	smoking_T2: Smoking risks	smoking_T2: Smoking risks	Tobacco Legislation - Youth Access	Tobacco Legislation - Preemption	Tobacco Legislation - Smokefree Indoor Air	Tobacco Legislation - Tax	Tobacco Legislation - Smokefree Campus	Tobacco Legislation - Licensure	Tobacco Legislation - Fire Safey
smoking_T1: Policy discussion	Pearson Correlation	1	.815**	.959**	-0.155	-0.098	0.095	-0.008	0.211	0.126	0.088
	Sig. (2-tailed)		0	0	0.278	0.494	0.509	0.953	0.137	0.377	0.538
	N	51	51	51	51	51	51	51	51	51	51
smoking_T2: Smoking risks	Pearson Correlation	.815**	1	.824**	-0.145	0.023	0.056	-0.016	0.19	0.212	0.117
	Sig. (2-tailed)	0		0	0.309	0.87	0.696	0.914	0.182	0.135	0.415
	N	51	51	51	51	51	51	51	51	51	51
smoking_T3: Personal experiences	Pearson Correlation	.959**	.824**	1	-0.167	-0.117	0.1	-0.046	0.2	0.153	0.101
	Sig. (2-tailed)	0	0		0.241	0.414	0.485	0.75	0.159	0.285	0.483
	N	51	51	51	51	51	51	51	51	51	51
Tobacco Legislation - Youth Access	Pearson Correlation	-0.155	-0.145	-0.167	1	0.071	-0.205	-0.009	-0.211	0.042	-0.106
	Sig. (2-tailed)	0.278	0.309	0.241		0.62	0.149	0.949	0.136	0.772	0.459
	N	51	51	51	51	51	51	51	51	51	51
Tobacco Legislation - Preemption	Pearson Correlation	-0.098	0.023	-0.117	0.071	1	-0.223	0.213	-0.201	-0.244	-0.039
	Sig. (2-tailed)	0.494	0.87	0.414	0.62		0.115	0.133	0.157	0.085	0.784
	N	51	51	51	51	51	51	51	51	51	51
Tobacco Legislation - Smokefree Indoor Air	Pearson Correlation	0.095	0.056	0.1	-0.205	-0.223	1	-0.097	.726**	0.207	0.192
	Sig. (2-tailed)	0.509	0.696	0.485	0.149	0.115		0.499	0	0.145	0.178
	N	51	51	51	51	51	51	51	51	51	51
Tobacco Legislation - Tax	Pearson Correlation	-0.008	-0.016	-0.046	-0.009	0.213	-0.097	1	0.096	-0.106	-0.031
	Sig. (2-tailed)	0.953	0.914	0.75	0.949	0.133	0.499		0.503	0.459	0.828
	N	51	51	51	51	51	51	51	51	51	51
Tobacco Legislation - Smokefree Campus	Pearson Correlation	0.211	0.19	0.2	-0.211	-0.201	.726**	0.096	1	0.043	0.124
	Sig. (2-tailed)	0.137	0.182	0.159	0.136	0.157	0	0.503		0.763	0.386
	N	51	51	51	51	51	51	51	51	51	51
Tobacco Legislation - Licensure	Pearson Correlation	0.126	0.212	0.153	0.042	-0.244	0.207	-0.106	0.043	1	.285*
	Sig. (2-tailed)	0.377	0.135	0.285	0.772	0.085	0.145	0.459	0.763		0.043
	N	51	51	51	51	51	51	51	51	51	51
Tobacco Legislation - Fire Safey	Pearson Correlation	0.088	0.117	0.101	-0.106	-0.039	0.192	-0.031	0.124	.285*	1
	Sig. (2-tailed)	0.538	0.415	0.483	0.459	0.784	0.178	0.828	0.386	0.043
	N	51	51	51	51	51	51	51	51	51	51
** Correlation is significant at the 0.01 level (2-tailed).
* Correlation is significant at the 0.05 level (2-tailed).
Tobacco Legislation - Youth Access includes information related to restrictions, enforcement and penalties associated with the sale of cigarettes to youth through retail sales and vending machines.
Tobacco Legislation - Preemption includes information related to statutory state preemption of more stringent local laws on advertising, smokefree indoor air, youth access and licensure.
Tobacco Legislation - Smokefree Indoor Air includes information related to state legislation on smokefree indoor air in areas
Tobacco Legislation - Tax includes state taxes on combustible (cigarettes, cigars, little cigars, pipe tobacco, and roll-your-own tobacco) tobacco products, non-combustible (snus, moist snuff, dry snuff, chewing tobacco) tobacco products, and tax stamps.
Tobacco Legislation - Smokefree Campus includes state smokefree indoor air policies in areas such as: Smokefree campuses for private and public colleges and schools (K-12).
Tobacco Legislation - Licensure includes information related to requirements, restrictions and penalties associated with holding a retail license to sell tobacco products over-the-counter and through vending machines.
Tobacco Legislation - Fire Safety includes fire-safe cigarette restrictions, enforcement, and penalties.
